# Supplementary material for: Comparative evaluation of the activity of novel β-lactam antibiotics against difficult-to-treat Pseudomonas aeruginosa clinical isolates
Source: JAC Antimicrob Resist. 2026 Jul 16;8(4):dlag138. doi: 10.1093/jacamr/dlag138 (PMC13373785; doi:10.1093/jacamr/dlag138)
Supplement: dlag138_Supplementary_Data [file dlag138_supplementary_data.xlsx]

## Sheet: Sheet1
Record ID	Sequence type	KPC genes	VIM genes	IMP genes	GES genes	OXA gene variants	PDC gene variant	Ceftazidime/avibactam	Ceftolozane/tazobactam	Imipenem/relebactam	Cefiderocol	Cefepime/zidebactam	Cefiderocol/xeruborbactam	Cefepime/taniborbactam
2	1427	0	0	0	0	904	3	4/4	1/4	2/4	4	4/4	2/8	4/4
3	1972	0	0	0	0	494	5	8/4	1/4	4/4	0.5	4/4	1/8	8/4
4	2211	0	0	0	0	0	41	2/4	0.5/4	1/4	<=0.25	1/1	0.5/8	4/4
6	348	0	0	0	0	494	5	8/4	1/4	0.5/4	2	4/4	<=0.25/8	8/4
7	447	0	0	0	0	395	3	0.5/4	<=0.25/4	0.5/4	<=0.25	<=0.25/0.25	<=0.25/8	0.5/4
8	564	0	0	0	0	494	301	2/4	1/4	2/4	1	4/4	1/8	1/4
9	2928	0	0	0	0	486	5	4/4	1/4	2/4	1	4/4	1/8	2/4
10	207	0	0	0	0	395	30	1/4	0.5/4	1/4	0.5	0.5/0.5	2/8	0.5/4
11	1126	0	0	0	0	494	287	4/4	1/4	8/4	<=0.25	8/8	<=0.25/8	4/4
12	1555	0	0	0	0	1135	66	1/4	0.5/4	2/4	<=0.25	2/2	<=0.25/8	2/4
13	508	0	0	0	0	486	8	64/4	8/4	4/4	8	16/16	4/8	16/4
14	389	0	0	0	0	50	1	2/4	0.5/4	2/4	0.5	1/1	<=0.25/8	2/4
15	252	0	0	0	0	486	3	4/4	2/4	2/4	0.5	4/4	<=0.25/8	2/4
16	959	0	0	0	0	50	103	2/4	0.5/4	1/4	0.5	2/2	0.5/8	4/4
17	591	0	0	0	0	50	31	8/4	1/4	8/4	2	8/8	1/8	8/4
18	357	0	0	0	0	846	11	8/4	1/4	8/4	<=0.25	8/8	0.5/8	8/4
19		0	0	0	0	1032	19a	64/4	8/4	8/4	4	16/16	0.5/8	64/4
20	2924	0	0	0	0	847	165	4/4	2/4	1/4	<=0.25	4/4	<=0.25/8	4/4
21	480	0	0	0	0	50	8	2/4	1/4	1/4	8	8/8	4/8	8/4
22	381	0	0	0	0	50	0	32/4	4/4	4/4	0.5	16/16	<=0.25/8	32/4
23		0	0	0	0	486	3	8/4	4/4	8/4	1	8/8	0.5/8	8/4
25	1285	0	0	0	0	905	3	8/4	2/4	4/4	0.5	4/4	<=0.25/8	4/4
26	446	0	0	0	0	0	127	2/4	0.5/4	2/4	<=0.25	1/1	<=0.25/8	2/4
29	671	0	0	0	0	488	30	4/4	1/4	2/4	<=0.25	4/4	<=0.25/8	1/4
30	500	0	0	0	0	486	1	8/4	2/4	8/4	0.5	8/8	0.5/8	8/4
31	1602	0	0	0	0	1014	3	4/4	0.5/4	2/4	<=0.25	2/2	<=0.25/8	4/4
32	671	0	0	0	0	488	30	8/4	1/4	4/4	<=0.25	4/4	4/8	8/4
33	2309	0	0	0	0	1033	3	8/4	1/4	8/4	<=0.25	8/8	<=0.25/8	8/4
35	1744	0	0	0	0	902	189	8/4	1/4	4/4	<=0.25	4/4	<=0.25/8	4/4
36	309	0	0	0	0	1035	19a	2/4	0.5/4	2/4	0.5	2/2	0.5/8	2/4
37	252	0	0	0	0	486	3	32/4	8/4	8/4	1	16/16	1/8	16/4
39	348	0	0	0	0	494	5	8/4	2/4	8/4	4	16/16	4/8	16/4
41		0	0	0	0	494	1	64/4	16/4	8/4	8	32/32	4/8	16/4
42		0	0	0	0	494	1	8/4	2/4	1/4	1	4/4	<=0.25/8	4/4
43	3217	0	0	0	0	847	165	2/4	0.5/4	0.5/4	<=0.25	2/2	<=0.25/8	4/4
44	164	0	0	0	0	486	121	4/4	2/4	0.5/4	2	4/4	1/8	16/4
46	233	0	VIM-2	0	0	486	8	8/4	64/4	32/4	8	8/8	<=0.25/8	16/4
47	2023	0	0	0	0	0	62	4/4	0.5/4	2/4	<=0.25	2/2	<=0.25/8	1/4
48	2234	0	0	0	0	494	5	8/4	0.5/4	4/4	0.5	4/4	<=0.25/8	8/4
49		0	0	0	0	50	5	1/4	0.5/4	4/4	0.5	4/4	0.5/8	4/4
50	179	0	0	0	0	494	8	4/4	1/4	1/4	<=0.25	2/2	1/8	2/4
51	313	0	0	0	0	913	19a	2/4	0.5/4	2/4	1	2/2	2/8	2/4
52	532	0	0	0	0	906	23	8/4	4/4	4/4	0.5	8/8	0.5/8	8/4
53	151	0	0	0	0	1125	3	32/4	8/4	8/4	0.5	8/8	<=0.25/8	4/4
54	179	0	0	0	0	494	8	8/4	0.5/4	2/4	0.5	4/4	0.5/8	4/4
55	298	0	0	0	0	0	127	2/4	0.5/4	2/4	<=0.25	2/2	<=0.25/8	2/4
56	296	0	0	0	0	488	124	4/4	1/4	2/4	<=0.25	4/4	<=0.25/8	8/4
57	390	0	0	0	0	494	71	4/4	1/4	2/4	2	4/4	<=0.25/8	2/4
58	261	0	0	0	0	494	67	2/4	0.5/4	2/4	4	4/4	<=0.25/8	2/4
59	111	0	0	0	0	395	1	1/4	0.5/4	2/4	0.5	2/2	<=0.25/8	1/4
60	312	0	0	0	0	1032	68	64/4	16/4	64/4	<=0.25	16/16	<=0.25/8	4/4
61	298	0	0	0	0	494	3	8/4	1/4	8/4	<=0.25	8/8	0.5/8	8/4
62	296	0	0	0	0	494	3	8/4	1/4	2/4	<=0.25	4/4	<=0.25/8	8/4
63		0	0	0	0	0	3	2/4	1/4	16/4	<=0.25	8/8	<=0.25/8	8/4
64	299	0	0	0	0	0	5	2/4	0.5/4	4/4	<=0.25	2/2	0.5/8	2/4
65	17	0	0	0	0	50	8	8/4	1/4	0.5/4	4	8/8	4/8	16/4
66	244	0	0	0	0	847	1	4/4	0.5/4	2/4	0.5	2/2	<=0.25/8	4/4
67	381	0	0	0	0	50	14	4/4	16/4	4/4	<=0.25	8/8	<=0.25/8	8/4
68	111	0	0	0	0	395	0	4/4	0.5/4	2/4	<=0.25	4/4	<=0.25/8	4/4
69	17	0	0	0	0	50	8	16/4	2/4	8/4	<=0.25	16/16	0.5/8	8/4
70	299	0	0	0	0	0	5	16/4	8/4	16/4	0.5	8/8	0.5/8	4/4
71	2698	0	0	0	0	10	39	4/4	4/4	8/4	1	4/4	1/8	4/4
72	235	0	0	0	0	488	35	1/4	0.5/4	1/4	2	2/2	1/8	2/4
73	381	0	0	0	0	1127	5	4/4	0.5/4	2/4	<=0.25	4/4	<=0.25/8	8/4
74	875	0	0	0	0	50	5	8/4	8/4	8/4	1	8/8	<=0.25/8	16/4
75	313	0	0	0	0	913	19a	2/4	1/4	1/4	0.5	2/2	<=0.25/8	1/4
76	244	0	0	0	0	847	1	4/4	0.5/4	1/4	0.5	4/4	<=0.25/8	4/4
77	709	0	0	0	0	0	5	2/4	1/4	1/4	1	4/4	1/8	2/4
78	235	0	0	0	0	851	3	32/4	4/4	4/4	<=0.25	8/8	<=0.25/8	8/4
79	258	0	0	0	0	494	8	4/4	2/4	2/4	0.5	4/4	<=0.25/8	2/4
80	253	0	0	0	0	488	34	1/4	0.5/4	2/4	<=0.25	4/4	<=0.25/8	4/4
81	296	0	0	0	0	488	124	4/4	1/4	2/4	<=0.25	4/4	<=0.25/8	8/4
82	589	0	0	0	0	486	3	4/4	2/4	4/4	0.5	4/4	2/8	2/4
83	709	0	0	0	0	851	225	2/4	1/4	2/4	1	2/2	<=0.25/8	1/4
84	253	0	0	0	0	488	34	1/4	0.5/4	2/4	<=0.25	4/4	<=0.25/8	4/4
85	27	0	0	0	0	494	15	4/4	2/4	1/4	<=0.25	4/4	<=0.25/8	1/4
86	875	0	0	0	0	50	5	4/4	0.5/4	8/4	0.5	8/8	0.5/8	8/4
87	308	0	0	0	0	488	19a	2/4	1/4	2/4	<=0.25	4/4	<=0.25/8	2/4
88	589	0	0	0	0	851	3	8/4	4/4	4/4	<=0.25	8/8	<=0.25/8	4/4
89	253	0	0	0	0	488	34	4/4	1/4	2/4	<=0.25	4/4	<=0.25/8	2/4
90	253	0	0	0	0	488	34	4/4	0.5/4	4/4	<=0.25	4/4	1/8	4/4
91	267	0	0	0	0	1026	3	2/4	1/4	2/4	<=0.25	4/4	<=0.25/8	4/4
92	245	0	0	0	0	494	5	8/4	4/4	2/4	<=0.25	4/4	<=0.25/8	2/4
93	381	0	0	0	0	50	14	8/4	8/4	8/4	0.5	8/8	0.5/8	16/4
94	111	0	0	0	0	395; 9	3	4/4	1/4	4/4	0.5	4/4	<=0.25/8	8/4
95	179	0	0	0	0	494	8	16/4	2/4	4/4	1	8/8	1/8	16/4
96	282	KPC-5	0	0	0	2; 50	103	2/4	16/4	8/4	1	2/2	<=0.25/8	4/4
97	170	0	0	0	0	847	3	16/4	1/4	4/4	0.5	8/8	0.5/8	32/4
98	164	0	0	0	0	486	121	8/4	1/4	2/4	0.5	8/8	<=0.25/8	8/4
99	348	0	0	0	0	494	5	4/4	1/4	2/4	1	4/4	<=0.25/8	4/4
100	390	0	0	0	0	494	71	8/4	1/4	4/4	1	8/8	1/8	8/4
101	111	0	0	0	0	9; 395	3	4/4	1/4	4/4	0.5	4/4	<=0.25/8	8/4
102	447	0	0	0	0	395	3	8/4	2/4	4/4	<=0.25	4/4	<=0.25/8	4/4
103	17	0	0	0	0	50	8	4/4	1/4	2/4	0.5	4/4	<=0.25/8	8/4
104	2587	0	0	0	0	0	1	2/4	0.5/4	2/4	<=0.25	2/2	<=0.25/8	2/4
105	257	0	0	0	0	1026	39	8/4	1/4	4/4	1	4/4	<=0.25/8	8/4
106	27	0	0	0	0	494	15	2/4	0.5/4	1/4	<=0.25	2/2	1/8	1/4
107	235	0	0	0	0	2; 488	35	2/4	1/4	8/4	1	4/4	<=0.25/8	4/4
108	253	0	0	0	0	488	34	16/4	16/4	2/4	0.5	8/8	0.5/8	8/4
109	17	0	0	0	0	50	8	8/4	2/4	4/4	2	4/4	<=0.25/8	2/4
110		0	0	0	0	395	5	8/4	1/4	2/4	0.5	4/4	<=0.25/8	8/4
111	348	0	0	0	0	494	5	1/4	1/4	1/4	0.5	2/2	<=0.25/8	1/4
112	809	0	0	0	0	494	147	8/4	2/4	2/4	0.5	8/8	<=0.25/8	32/4
113	845	0	0	0	0	50	8	8/4	2/4	8/4	8	8/8	4/8	8/4
114	151	0	0	0	0	1125	3	8/4	4/4	1/4	0.5	4/4	<=0.25/8	2/4
115	645	0	0	0	0	851	8	8/4	1/4	8/4	<=0.25	8/8	0.5/8	8/4
116	111	0	0	0	0	395; 9	3	4/4	1/4	2/4	0.5	4/4	0.5/8	8/4
117		0	0	0	0	50	31	16/4	4/4	16/4	2	8/8	1/8	8/4
118	298	0	0	0	0	2	127	64/4	32/4	8/4	1	8/8	<=0.25/8	16/4
119		0	0	0	0	851	3	8/4	4/4	2/4	1	4/4	<=0.25/8	2/4
120	309	0	0	0	0	1035	19a	4/4	1/4	4/4	0.5	8/8	0.5/8	8/4
121	244	0	0	0	0	847	1	4/4	0.5/4	2/4	0.5	2/2	<=0.25/8	4/4
122	164	0	0	0	0	486	121	8/4	1/4	4/4	<=0.25	4/4	<=0.25/8	8/4
123	253	0	0	0	0	488	34	2/4	0.5/4	4/4	<=0.25	8/8	<=0.25/8	4/4
124	274	0	0	0	0	486	24	4/4	1/4	1/4	<=0.25	2/2	<=0.25/8	2/4
125	253	0	0	0	0	488	34	4/4	0.5/4	2/4	<=0.25	4/4	<=0.25/8	4/4
126	313	0	0	0	0	488	19a	4/4	1/4	2/4	0.5	2/2	<=0.25/8	2/4
127	1248	0	0	0	0	395	127	2/4	1/4	2/4	4	1/1	<=0.25/8	4/4
128	261	0	0	0	0	494	67	4/4	2/4	2/4	4	4/4	4/8	2/4
129	27	0	0	0	0	494	15	4/4	2/4	1/4	0.5	4/4	0.5/8	2/4
130	500	0	0	0	0	486	1	8/4	4/4	4/4	8	8/8	8/8	8/4
131	17	0	0	0	0	50	8	2/4	1/4	1/4	4	8/8	1/8	8/4
132	253	0	0	0	0	488	34	4/4	0.5/4	2/4	<=0.25	4/4	<=0.25/8	4/4
133	709	0	0	0	0	0	5	4/4	2/4	2/4	4	8/8	4/8	2/4
134	1978	0	0	0	0	0	41	8/4	1/4	4/4	2	4/4	1/8	8/4
135		0	0	0	0	494	24	2/4	0.5/4	4/4	<=0.25	4/4	<=0.25/8	8/4
136	348	0	0	0	0	494	5	2/4	0.5/4	4/4	<=0.25	4/4	<=0.25/8	4/4
137	253	0	0	0	0	488	34	4/4	1/4	2/4	<=0.25	2/2	<=0.25/8	8/4
138	1285	0	0	0	0	905	3	2/4	1/4	2/4	0.5	4/4	<=0.25/8	1/4
139	17	0	0	0	0	0	8	2/4	0.5/4	2/4	<=0.25	2/2	<=0.25/8	2/4
140	671	0	0	0	0	488	30	4/4	1/4	2/4	<=0.25	4/4	<=0.25/8	2/4
141	309	0	0	0	0	1035	19a	2/4	1/4	4/4	<=0.25	8/8	<=0.25/8	4/4
142	1229	0	0	0	0	914	3	8/4	1/4	8/4	1	8/8	1/8	8/4
143	282	0	0	0	0	50	103	4/4	1/4	4/4	0.5	8/8	1/8	8/4
144		0	0	0	0	486	3	8/4	2/4	8/4	<=0.25	8/8	<=0.25/8	16/4
145	253	0	0	0	0	488	34	2/4	1/4	2/4	<=0.25	2/2	<=0.25/8	0.25/4
146	244	0	0	0	0	847	1	8/4	2/4	4/4	0.5	4/4	0.5/8	0.5/4
147	313	0	0	0	0	913	19a	2/4	1/4	2/4	0.5	4/4	0.5/8	4/4
148	1248	0	0	0	0	851	3	8/4	4/4	2/4	<=0.25	8/8	<=0.25/8	4/4
149	395	0	0	0	0	494	3	32/4	4/4	8/4	<=0.25	8/8	<=0.25/8	8/4
150	2211	0	0	0	0	0	41	2/4	1/4	1/4	0.5	2/2	<=0.25/8	1/4
151	245	0	0	0	0	494	5	32/4	8/4	4/4	2	8/8	2/8	8/4
152	155	0	0	0	0	494	5	4/4	1/4	8/4	<=0.25	8/8	<=0.25/8	4/4
153	253	0	0	0	0	851	3	16/4	4/4	8/4	0.5	8/8	<=0.25/8	8/4
154		0	0	0	0	395	5	8/4	2/4	4/4	0.5	8/8	0.5/8	8/4
155	308	0	0	0	0	488	19a	4/4	1/4	2/4	<=0.25	4/4	<=0.25/8	2/4
156	27	0	0	0	0	494	15	4/4	2/4	4/4	<=0.25	8/8	<=0.25/8	0.125/4
157	412	0	0	0	0	486	1	8/4	1/4	8/4	0.5	8/8	2/8	8/4
158	198	0	0	0	0	50	31	2/4	1/4	2/4	0.5	1/1	0.5/8	2/4
159	245	0	0	0	0	494	5	4/4	0.5/4	2/4	0.5	2/2	0.5/8	4/4
160	164	0	0	0	0	486	121	8/4	4/4	1/4	0.5	2/2	<=0.25/8	16/4
161	390	0	0	0	0	494	71	8/4	2/4	4/4	0.5	8/8	<=0.25/8	8/4
162	179	0	0	0	0	494	8	2/4	4/4	1/4	2	4/4	<=0.25/8	1/4
163	487	0	0	0	0	494	3	4/4	0.5/4	2/4	0.5	4/4	2/8	4/4
164	179	0	0	0	0	494	8	8/4	1/4	4/4	0.5	16/16	1/8	16/4
165	253	0	0	0	0	488	34	1/4	<=0.25/4	2/4	<=0.25	4/4	<=0.25/8	2/4
166	709	0	0	0	0	904	5	4/4	1/4	1/4	4	4/4	4/8	2/4
167	2406	0	0	0	0	0	28	4/4	0.5/4	4/4	<=0.25	8/8	<=0.25/8	8/4
168	164	0	0	0	0	486	121	64/4	4/4	4/4	1	16/16	0.5/8	16/4
169	589	0	0	0	0	486	44	16/4	4/4	4/4	8	16/16	4/8	32/4
170	155	0	0	0	0	494	5	16/4	2/4	16/4	<=0.25	8/8	<=0.25/8	16/4
171	2211	0	0	0	0	846	101	2/4	1/4	4/4	0.5	2/2	0.5/8	2/4
172	17	0	0	0	0	50	8	8/4	1/4	4/4	<=0.25	4/4	<=0.25/8	8/4
173		0	0	0	0	851	31	4/4	1/4	4/4	<=0.25	4/4	<=0.25/8	1/4
174	298	0	0	0	0	0	127	8/4	1/4	4/4	<=0.25	8/8	<=0.25/8	0.125/4
175	2211	0	0	0	0	0	41	2/4	0.5/4	1/4	<=0.25	1/1	<=0.25/8	2/4
176	709	0	0	0	0	904	511	8/4	1/4	8/4	0.5	8/8	<=0.25/8	8/4
177	253	0	0	0	0	488	34	8/4	0.5/4	4/4	<=0.25	4/4	<=0.25/8	8/4
178	245	0	0	0	0	494	5	2/4	1/4	2/4	<=0.25	4/4	0.5/8	16/4
179	1248	0	0	0	0	395	127	8/4	1/4	4/4	4	4/4	4/8	4/4
180	244	0	0	0	0	847	1	2/4	0.5/4	2/4	<=0.25	2/2	<=0.25/8	4/4
181	244	0	0	0	0	847	1	32/4	2/4	8/4	1	16/16	<=0.25/8	8/4
182	274	0	0	0	0	486	24	8/4	2/4	32/4	<=0.25	8/8	<=0.25/8	16/4
183	1029	0	0	0	0	1127	225	16/4	2/4	16/4	1	16/16	0.5/8	16/4
184	252	0	0	0	0	486	3	8/4	1/4	2/4	<=0.25	4/4	<=0.25/8	8/4
185	253	0	0	0	0	488	34	8/4	2/4	4/4	<=0.25	4/4	<=0.25/8	4/4
186	463	0	0	0	0	486	8	4/4	8/4	16/4	0.5	8/8	<=0.25/8	32/4
187	381	0	0	0	0	50	14	16/4	4/4	4/4	<=0.25	8/8	<=0.25/8	16/4
188	235	0	0	0	0	488	35	4/4	1/4	0.5/4	0.5	2/2	<=0.25/8	8/4
189	1058	0	0	0	0	494	23	4/4	2/4	8/4	8	4/4	4/8	2/4
190		0	0	0	0	0	127	4/4	1/4	4/4	<=0.25	8/8	<=0.25/8	8/4
191	253	0	0	0	0	488	34	8/4	2/4	2/4	<=0.25	4/4	<=0.25/8	4/4
192	395	0	0	0	0	905	8	8/4	1/4	16/4	<=0.25	8/8	0.5/8	8/4
193	1197	0	0	0	0	488	101	8/4	1/4	4/4	0.5	4/4	0.5/8	8/4
194	1248	0	0	0	0	395	127	32/4	2/4	4/4	8	8/8	8/8	8/4
195	1119	0	0	0	0	494	5	8/4	2/4	2/4	<=0.25	8/8	<=0.25/8	8/4
196	151	0	0	0	0	1125	3	4/4	1/4	1/4	0.5	4/4	<=0.25/8	4/4
197	2572	0	0	0	0	488	452	64/4	64/4	8/4	8	8/8	0.5/8	8/4
198	253	0	0	0	0	488	34	4/4	0.5/4	4/4	<=0.25	8/8	0.5/8	8/4
199	164	0	0	0	0	486	121	32/4	2/4	2/4	0.5	8/8	<=0.25/8	16/4
200	17	0	0	0	0	488	34	2/4	0.5/4	2/4	<=0.25	4/4	0.5/8	8/4
201	17	0	0	0	0	50	8	8/4	2/4	8/4	0.5	16/16	<=0.25/8	8/4
202	348	0	0	0	0	494	5	4/4	1/4	4/4	<=0.25	4/4	<=0.25/8	8/4
203	17	0	0	0	0	50	9	8/4	1/4	2/4	4	4/4	0.5/8	8/4
204	226	0	0	0	0	395	3	8/4	1/4	4/4	1	8/8	1/8	8/4
205	2211	0	0	0	0	0	41	2/4	0.5/4	1/4	<=0.25	1/1	<=0.25/8	2/4
206	258	0	0	0	0	494	8	8/4	1/4	4/4	0.5	8/8	0.5/8	16/4
207	412	0	0	0	0	50	3	8/4	2/4	8/4	8	16/16	4/8	16/4
208	386	0	0	0	0	494	8	2/4	1/4	2/4	0.5	4/4	<=0.25/8	1/4
209	316	0	0	0	0	395	39	4/4	0.5/4	4/4	<=0.25	8/8	<=0.25/8	4/4
210	152	0	0	0	0	0	5	1/4	1/4	1/4	<=0.25	4/4	<=0.25/8	1/4
211	1058	0	0	0	0	494	5	8/4	1/4	4/4	0.5	8/8	0.5/8	8/4
212	313	0	0	0	0	488	19a	2/4	1/4	2/4	0.5	2/2	1/8	8/4
213	1598	0	0	0	0	1124	432	2/4	1/4	1/4	<=0.25	2/2	<=0.25/8	1/4
214	1119	0	0	0	0	50	8	4/4	4/4	8/4	0.5	8/8	<=0.25/8	8/4
215	274	0	0	0	0	486	24	8/4	4/4	2/4	<=0.25	4/4	<=0.25/8	1/4
216	253	0	VIM-1	0	0	488	34	128/4	>128/4	4/4	1	8/8	<=0.25/8	0.125/4
217	253	0	0	0	0	1125	3	32/4	4/4	8/4	0.5	8/8	2/8	8/4
218	1393	0	0	0	0	494	3	4/4	2/4	1/4	0.5	8/8	<=0.25/8	2/4
219	179	0	0	0	0	486	174	>128/4	64/4	16/4	1	16/16	<=0.25/8	8/4
220	1248	0	0	0	0	50	5	0.5/4	<=0.25/4	1/4	0.5	0.5/0.5	<=0.25/8	0.5/4
221	274	0	0	0	0	486	24	8/4	1/4	8/4	<=0.25	4/4	0.5/8	8/4
222	17	0	0	0	0	50	8	4/4	2/4	4/4	4	4/4	2/8	2/4
223	298	0	0	0	0	2	127	2/4	2/4	8/4	<=0.25	4/4	<=0.25/8	4/4
224	164	0	0	0	0	486	121	8/4	1/4	4/4	<=0.25	8/8	0.5/8	8/4
225	235	0	0	0	0	2; 488	35	8/4	1/4	1/4	0.5	8/8	0.5/8	16/4
226	241	0	0	0	0	1127	5	4/4	4/4	2/4	0.5	4/4	<=0.25/8	2/4
227	395	0	0	0	0	905	8	2/4	1/4	2/4	<=0.25	2/2	<=0.25/8	2/4
228	164	0	0	0	0	486	112	8/4	1/4	2/4	1	8/8	0.5/8	8/4
229	164	0	0	0	0	486	121	64/4	4/4	2/4	<=0.25	8/8	<=0.25/8	16/4
230	991	0	0	0	0	905	3	4/4	0.5/4	2/4	1	4/4	1/8	8/4
231	253	0	0	0	0	488	34	4/4	1/4	2/4	<=0.25	4/4	1/8	8/4
232	776	0	0	0	0	1020	3	4/4	0.5/4	8/4	<=0.25	4/4	1/8	4/4
233	1248	0	0	0	0	395	127	4/4	1/4	1/4	0.5	4/4	<=0.25/8	4/4
234	253	0	0	0	0	851	3	8/4	4/4	4/4	<=0.25	8/8	<=0.25/8	4/4
235	1978	0	0	0	0	0	41	8/4	1/4	2/4	0.5	4/4	0.5/8	4/4
236	1131	0	0	0	0	0	127	16/4	2/4	16/4	<=0.25	8/8	<=0.25/8	16/4
237	253	0	0	0	0	488	34	8/4	2/4	4/4	1	8/8	<=0.25/8	4/4
238	348	0	0	0	0	494	5	2/4	1/4	2/4	<=0.25	4/4	<=0.25/8	8/4
239	463	0	0	0	0	486	8	4/4	2/4	2/4	2	4/4	2/8	4/4
240	381	0	0	0	0	50	14	8/4	1/4	4/4	0.5	8/8	<=0.25/8	8/4
241	671	0	0	0	0	488	30	8/4	1/4	16/4	0.5	8/8	<=0.25/8	8/4
242	111	0	0	0	0	395	3	4/4	0.5/4	4/4	1	4/4	1/8	4/4
243	348	0	0	0	0	494	8	8/4	1/4	4/4	0.5	8/8	0.5/8	8/4
244	463	0	0	0	0	847	1	4/4	2/4	1/4	1	4/4	<=0.25/8	4/4
245	235	0	0	0	GES-7	488	35	>128/4	>128/4	4/4	64	8/8	16/8	4/4
246	395	0	0	0	0	905	8	4/4	0.5/4	4/4	<=0.25	4/4	<=0.25/8	8/4
247	282	0	0	0	0	50; 141	103	64/4	16/4	2/4	8	8/8	4/8	4/4
248	309	0	0	0	0	1035	19a	2/4	0.5/4	2/4	<=0.25	2/2	<=0.25/8	2/4
249	313	0	0	0	0	488	19a	16/4	2/4	2/4	<=0.25	8/8	0.5/8	32/4
250	235	0	0	0	0	494	8	16/4	2/4	1/4	0.5	8/8	0.5/8	8/4
251	235	0	0	0	GES-7	488	35	>128/4	>128/4	4/4	2	8/8	0.5/8	8/4
252	282	0	0	0	0	1028	3	8/4	1/4	2/4	<=0.25	8/8	<=0.25/8	8/4
253	2928	0	0	0	0	486	5	64/4	8/4	16/4	2	16/16	1/8	16/4
254	313	0	0	0	0	488	35	4/4	0.5/4	4/4	<=0.25	4/4	<=0.25/8	4/4
255		0	0	0	0	494	3	16/4	4/4	8/4	0.5	8/8	0.5/8	32/4
256	235	0	0	0	0	494	3	4/4	4/4	2/4	1	4/4	0.5/8	2/4
257		0	0	0	0	50	3	4/4	4/4	1/4	<=0.25	16/16	<=0.25/8	1/4
258	226	0	0	0	0	395	3	32/4	4/4	8/4	<=0.25	8/8	<=0.25/8	8/4
259	1228	0	0	0	0	494	3	4/4	0.5/4	4/4	<=0.25	4/4	<=0.25/8	4/4
260		0	0	0	0	1127	8	4/4	1/4	2/4	<=0.25	4/4	<=0.25/8	2/4
261	298	0	0	0	0	848	127	4/4	0.5/4	8/4	<=0.25	8/8	<=0.25/8	4/4
262	348	0	0	0	0	494	5	8/4	1/4	2/4	<=0.25	8/8	<=0.25/8	4/4
263	235	0	0	0	GES-7	488	35	>128/4	>128/4	4/4	2	16/16	0.5/8	16/4
264	244	0	0	0	0	847	1	32/4	8/4	32/4	8	16/16	4/8	16/4
265	1978	0	0	0	0	41	0	2/4	0.5/4	2/4	<=0.25	1/1	<=0.25/8	1/4
266	298	0	0	0	0	904	3	8/4	2/4	4/4	1	8/8	0.5/8	2/4
267	298	0	0	0	0	848	127	4/4	0.5/4	4/4	<=0.25	4/4	<=0.25/8	4/4
268	235	0	0	0	GES-7	488	35	>128/4	>128/4	16/4	64	8/8	32/8	8/4
269	1816	0	0	0	0	50	108	8/4	1/4	1/4	<=0.25	4/4	<=0.25/8	16/4
270	17	0	0	0	0	50	8	8/4	1/4	4/4	8	8/8	4/8	4/4
271	274	0	0	0	0	486	24	4/4	2/4	4/4	2	4/4	0.5/8	2/4
272	253	0	0	0	0	488	34	4/4	1/4	4/4	<=0.25	8/8	<=0.25/8	8/4
273	252	0	0	0	0	486	3	8/4	1/4	16/4	0.5	8/8	0.5/8	4/4
274	3014	0	0	0	0	1023	186	0.5/4	0.5/4	<=0.25/4	0.5	0.5/0.5	<=0.25/8	4/4
275	253	0	0	0	0	488	34	4/4	1/4	4/4	<=0.25	4/4	<=0.25/8	8/4
276	274	0	0	0	0	851	3	2/4	0.5/4	2/4	0.5	2/2	<=0.25/8	2/4
277	488	0	0	0	0	1028	6	8/4	1/4	4/4	0.5	4/4	0.5/8	8/4
278	316	0	0	0	0	395	39	4/4	1/4	2/4	<=0.25	4/4	<=0.25/8	8/4
279	395	0	0	0	0	905	8	8/4	2/4	1/4	<=0.25	8/8	<=0.25/8	16/4
280	308	0	0	0	0	488	19a	2/4	1/4	2/4	<=0.25	4/4	<=0.25/8	4/4
281	235	0	0	0	0	488	35	8/4	4/4	4/4	0.5	8/8	0.5/8	2/4
282	488	0	0	0	0	486	1	8/4	2/4	8/4	<=0.25	4/4	<=0.25/8	2/4
283	275	0	0	0	0	1030	5	8/4	2/4	8/4	0.5	8/8	1/8	8/4
284	244	0	0	0	0	847	1	4/4	0.5/4	4/4	4	4/4	1/8	8/4
285	313	0	0	0	0	913	19a	2/4	1/4	2/4	4	4/4	4/8	2/4
286	235	0	0	0	GES-7	488	35	>128/4	>128/4	16/4	64	8/8	32/8	16/4
287	313	0	0	0	0	913	19a	2/4	0.5/4	2/4	<=0.25	2/2	<=0.25/8	2/4
288	179	0	0	0	0	494	8	8/4	1/4	2/4	<=0.25	8/8	<=0.25/8	16/4
289	381	0	0	0	0	50	14	8/4	4/4	8/4	0.5	16/16	4/8	16/4
290	3272	0	0	0	0	494	8	4/4	1/4	8/4	<=0.25	2/2	<=0.25/8	2/4
291	554	0	0	0	0	494	3	4/4	1/4	2/4	<=0.25	16/16	<=0.25/8	8/4
292	381	0	0	0	0	50	14	16/4	2/4	4/4	0.5	8/8	<=0.25/8	8/4
293	782	0	0	0	0	50	3	32/4	4/4	8/4	1	16/16	1/8	8/4
294	1076	0	0	0	0	1032	127	1/4	1/4	4/4	<=0.25	4/4	<=0.25/8	4/4
295	253	0	0	0	0	488	34	2/4	<=0.25/4	4/4	0.5	4/4	0.5/8	1/4
296	17	0	0	0	0	50	8	4/4	2/4	4/4	1	8/8	<=0.25/8	8/4
297	253	0	0	0	0	488	34	8/4	1/4	4/4	0.5	8/8	0.5/8	8/4
298	527	0	0	0	0	486	3	8/4	1/4	4/4	2	8/8	0.5/8	8/4
299	175	0	0	0	0	50	1	2/4	1/4	4/4	0.5	2/2	0.5/8	2/4
300	471	0	0	0	0	395	3	8/4	1/4	4/4	1	4/4	0.5/8	4/4
301	451	0	0	0	0	904	3	8/4	1/4	8/4	1	8/8	2/8	8/4
302	463	0	VIM-2	0	0	486	8	4/4	128/4	128/4	1	1/1	2/8	0.125/4
303	2810	0	0	0	0	395	127	8/4	1/4	4/4	4	8/8	2/8	8/4
304	1076	0	0	0	0	1032	127	4/4	0.5/4	4/4	0.5	4/4	0.5/8	4/4
305	282	0	0	0	0	2; 50	103	2/4	1/4	8/4	0.5	1/1	<=0.25/8	2/4
306	253	0	0	0	0	488	34	16/4	4/4	8/4	<=0.25	8/8	<=0.25/8	4/4
307	640	0	0	0	0	904	3	4/4	1/4	2/4	<=0.25	2/2	<=0.25/8	2/4
308	244	0	0	0	0	847	1	1/4	0.5/4	2/4	<=0.25	1/1	<=0.25/8	1/4
309	941	0	0	0	0	494	3	4/4	2/4	8/4	0.5	8/8	<=0.25/8	8/4
310	850	0	0	0	0	1030	5	8/4	1/4	4/4	1	4/4	0.5/8	16/4
311	532	0	0	0	0	906	23	4/4	1/4	2/4	<=0.25	4/4	<=0.25/8	4/4
312	408	0	0	0	0	50	3	2/4	1/4	2/4	<=0.25	4/4	0.5/8	2/4
313	282	0	0	0	0	50	103	2/4	0.5/4	2/4	<=0.25	2/2	<=0.25/8	4/4
314	282	0	0	0	0	2; 50	103	4/4	1/4	8/4	0.5	4/4	<=0.25/8	4/4
315	308	0	VIM-2	0	0	14; 488	19a	128/4	128/4	16/4	1	8/8	<=0.25/8	2/4
316	395	0	0	0	0	905	8	4/4	2/4	8/4	<=0.25	8/8	<=0.25/8	16/4
317	111	0	0	0	0	395	3	2/4	0.5/4	1/4	2	2/2	2/8	1/4
318	282	0	0	0	0	851	3	8/4	1/4	8/4	0.5	8/8	<=0.25/8	8/4
319	1525	0	0	0	0	50	3	8/4	2/4	8/4	1	8/8	0.5/8	2/4
320	845	0	0	0	0	50	8	8/4	1/4	4/4	1	4/4	<=0.25/8	8/4
321	179	0	0	0	0	494	8	1/4	0.5/4	1/4	2	1/1	1/8	1/4
322	111	0	0	0	0	494	8	16/4	2/4	2/4	0.5	8/8	<=0.25/8	8/4
323	155	0	0	0	0	494	5	16/4	2/4	2/4	0.5	16/16	0.5/8	16/4
324	1095	0	0	0	0	905	3	2/4	1/4	8/4	<=0.25	8/8	<=0.25/8	4/4
325	179	0	0	0	0	494	8	4/4	0.5/4	2/4	2	4/4	0.5/8	4/4
326	179	0	0	0	0	494	120	4/4	2/4	4/4	0.5	4/4	<=0.25/8	2/4
327	313	0	0	0	0	488	19a	4/4	2/4	2/4	<=0.25	8/8	<=0.25/8	32/4
328	446	0	0	0	0	127	494	1/4	0.5/4	2/4	4	4/4	2/8	4/4
329	245	0	0	0	0	494	5	32/4	4/4	4/4	0.5	8/8	<=0.25/8	4/4
330	381	0	0	0	0	50	14	8/4	4/4	4/4	2	4/4	2/8	4/4
331	377	0	0	0	0	488	101	2/4	1/4	2/4	0.5	2/2	<=0.25/8	1/4
332	282	0	0	0	0	50	3	2/4	1/4	2/4	0.5	2/2	0.5/8	2/4
333	1229	0	0	0	0	914	3	4/4	2/4	8/4	0.5	4/4	<=0.25/8	2/4
334	348	0	0	0	0	494	5	16/4	2/4	2/4	<=0.25	16/16	<=0.25/8	8/4
335	164	0	0	0	0	486	121	8/4	1/4	4/4	<=0.25	8/8	<=0.25/8	16/4
336	500	0	0	0	0	486	1	8/4	4/4	2/4	0.5	4/4	1/8	2/4
337	111	0	0	IMP-18	0	2; 395	3	>128/4	>128/4	>128/4	0.5	8/8	2/8	64/4
338	253	0	0	0	0	488	34	4/4	1/4	4/4	0.5	4/4	<=0.25/8	8/4
339	309	0	0	0	0	1035	19a	2/4	0.5/4	2/4	<=0.25	2/2	<=0.25/8	1/4
340	446	0	0	0	0	848	127	2/4	2/4	2/4	<=0.25	2/2	<=0.25/8	0.5/4
341	3272	0	0	0	0	494	8	4/4	1/4	16/4	<=0.25	4/4	<=0.25/8	4/4
342	274	0	0	0	0	486	24	2/4	0.5/4	8/4	0.5	1/1	<=0.25/8	2/4
343	968	0	0	0	0	851	31	8/4	4/4	8/4	1	8/8	1/8	4/4
344	348	0	0	0	0	494	5	4/4	0.5/4	4/4	<=0.25	4/4	1/8	4/4
345	282	0	0	0	0	50	3	8/4	2/4	8/4	<=0.25	8/8	<=0.25/8	16/4
346	164	0	0	0	0	486	322	4/4	4/4	4/4	<=0.25	4/4	<=0.25/8	8/4
347	360	0	0	0	0	1028	5	8/4	1/4	4/4	<=0.25	8/8	<=0.25/8	8/4
348	390	0	0	0	0	494	71	2/4	1/4	4/4	<=0.25	4/4	<=0.25/8	8/4
349	17	0	0	0	0	50	8	8/4	1/4	2/4	0.5	4/4	<=0.25/8	32/4
350	782	0	0	0	0	50	8	8/4	1/4	4/4	0.5	4/4	<=0.25/8	8/4
351	253	0	0	0	0	488	34	4/4	2/4	1/4	<=0.25	8/8	<=0.25/8	32/4
352	395	0	0	0	0	905	8	16/4	4/4	8/4	1	8/8	0.5/8	8/4
353	446	0	0	0	0	848	127	8/4	0.5/4	4/4	<=0.25	4/4	0.5/8	4/4
354	235	0	0	0	0	488	35	8/4	4/4	2/4	0.5	8/8	<=0.25/8	2/4
355	282	0	0	0	0	50	103	4/4	1/4	8/4	<=0.25	8/8	<=0.25/8	4/4
356	253	0	0	0	0	50	3	8/4	1/4	4/4	1	4/4	1/8	4/4
357	446	0	0	0	0	395	0	8/4	1/4	4/4	<=0.25	8/8	<=0.25/8	4/4
358	198	0	0	0	0	50	31	2/4	1/4	2/4	<=0.25	1/1	<=0.25/8	2/4
359	1978	0	0	0	0	0	41	2/4	1/4	2/4	<=0.25	2/2	<=0.25/8	2/4
360	235	0	0	0	0	15; 488	35	128/4	64/4	4/4	1	8/8	1/8	4/4
361	155	0	0	0	0	494	5	2/4	1/4	2/4	<=0.25	4/4	<=0.25/8	4/4
362	253	0	0	0	0	488	34	8/4	0.5/4	8/4	0.5	8/8	<=0.25/8	8/4
363	282	0	0	0	0	50	103	4/4	1/4	4/4	<=0.25	8/8	<=0.25/8	4/4
364	309	0	0	0	0	1035	19a	2/4	0.5/4	4/4	<=0.25	2/2	<=0.25/8	16/4
365	27	0	0	0	0	494	15	16/4	1/4	8/4	0.5	8/8	0.5/8	16/4
366	155	0	0	0	0	905	115	2/4	1/4	2/4	1	2/2	0.5/8	4/4
367	27	0	0	0	0	494	15	8/4	1/4	0.5/4	0.5	4/4	<=0.25/8	4/4
368	155	0	0	0	0	494	5	8/4	1/4	4/4	1	8/8	1/8	32/4
369	2625	0	0	0	0	494	3	4/4	1/4	2/4	<=0.25	4/4	<=0.25/8	8/4
370	3005	0	0	0	0	1028	3	2/4	1/4	4/4	8	4/4	4/8	16/4
371	1930	0	0	0	0	904	3	2/4	1/4	4/4	<=0.25	4/4	<=0.25/8	32/4
372	27	0	0	0	0	494	15	4/4	2/4	1/4	0.5	2/2	0.5/8	2/4
373	155	0	0	0	0	488	35	32/4	>128/4	4/4	8	4/4	<=0.25/8	8/4
374	111	0	0	0	0	395	3	8/4	1/4	2/4	<=0.25	4/4	<=0.25/8	8/4
375	3005	0	0	0	0	488	34	8/4	2/4	2/4	0.5	4/4	<=0.25/8	2/4
376	235	0	0	0	0	488	35	8/4	1/4	4/4	16	4/4	16/8	8/4
377	683	0	0	0	0	486	3	64/4	16/4	8/4	8	16/16	<=0.25/8	8/4
378	1218	0	0	0	0	1030	3	2/4	1/4	4/4	<=0.25	2/2	<=0.25/8	16/4
379	1290	0	0	0	0	904	3	8/4	1/4	4/4	2	4/4	2/8	8/4
380	179	0	0	0	0	494	8	2/4	0.5/4	4/4	<=0.25	2/2	<=0.25/8	2/4
381	245	0	0	0	0	494	264	32/4	64/4	4/4	0.5	8/8	<=0.25/8	4/4
382	245	0	0	0	0	494	5	8/4	1/4	4/4	2	4/4	<=0.25/8	4/4
384	390	0	0	0	0	494	71	4/4	0.5/4	4/4	1	4/4	0.5/8	8/4
385	1203	0	VIM-80	0	GES-9	10; 395	19a	32/4	128/4	8/4	2	2/2	<=0.25/8	4/4
386	245	0	0	0	0	488	35	8/4	128/4	8/4	4	4/4	<=0.25/8	2/4
387	357	0	0	0	0	846	11	4/4	0.5/4	4/4	<=0.25	2/2	<=0.25/8	2/4
388	155	0	0	0	0	494	5	2/4	1/4	4/4	0.5	4/4	<=0.25/8	4/4
389	1978	0	0	0	0	0	41	4/4	1/4	8/4	<=0.25	4/4	<=0.25/8	8/4
390	155	0	0	0	0	494	5	2/4	1/4	4/4	<=0.25	4/4	<=0.25/8	8/4
391	709	0	0	0	0	904	5	4/4	1/4	4/4	<=0.25	4/4	<=0.25/8	2/4
392	823	0	VIM-2	0	0	0	38	8/4	128/4	64/4	<=0.25	4/4	<=0.25/8	4/4
393	262	0	0	0	0	0	5	4/4	1/4	16/4	<=0.25	8/8	<=0.25/8	8/4
394	235	0	0	0	GES-7	488	35	128/4	>128/4	2/4	2	4/4	<=0.25/8	8/4
395	111	0	0	0	0	395	1	0.5/4	0.5/4	0.5/4	<=0.25	1/1	<=0.25/8	2/4
396	591	0	0	0	0	50	31	8/4	1/4	4/4	1	8/8	1/8	8/4
397	676	0	0	0	0	494	3	8/4	4/4	4/4	0.5	4/4	<=0.25/8	1/4
398	235	0	0	0	GES-7	488	35	>128/4	>128/4	4/4	2	8/8	0.5/8	8/4
399	3363	0	0	0	0	486	17	2/4	1/4	2/4	<=0.25	2/2	<=0.25/8	4/4
400	2044	0	0	0	0	486	5	8/4	1/4	2/4	<=0.25	4/4	<=0.25/8	8/4
401	179	0	0	0	0	494	8	2/4	1/4	2/4	0.5	4/4	0.5/8	2/4
402	591	0	0	0	0	50	31	4/4	1/4	4/4	1	4/4	0.5/8	4/4
403	633	0	0	0	0	1033	3	4/4	2/4	1/4	0.5	4/4	0.5/8	2/4
404	446	0	0	0	0	848	127	2/4	0.5/4	4/4	0.5	2/2	1/8	2/4
405	309	0	0	0	0	1035	19a	2/4	0.5/4	2/4	0.5	2/2	0.5/8	2/4
406	1129	0	0	0	0	904	5	8/4	2/4	4/4	1	8/8	2/8	8/4
407	16	0	0	0	0	50	24	8/4	1/4	8/4	0.5	4/4	1/8	8/4
408	298	0	0	0	0	848	127	8/4	1/4	8/4	<=0.25	8/8	<=0.25/8	8/4
409	155	0	0	0	0	396	0	1/4	0.5/4	2/4	<=0.25	1/1	<=0.25/8	2/4
410	309	0	0	0	0	1035	19a	8/4	4/4	4/4	<=0.25	4/4	<=0.25/8	1/4
411	447	0	0	0	0	395	3	8/4	1/4	4/4	2	2/2	1/8	8/4
412	1623	0	0	0	0	50	5	4/4	0.5/4	2/4	1	4/4	0.5/8	4/4
413	1284	0	0	0	GES-5	488	39	2/4	8/4	8/4	2	4/4	<=0.25/8	4/4
414		0	0	0	0	486	39	2/4	1/4	4/4	<=0.25	2/2	<=0.25/8	2/4
415	252	0	0	0	0	486	3	2/4	1/4	4/4	<=0.25	2/2	<=0.25/8	2/4
416	677	0	0	0	0	494	5	8/4	2/4	8/4	1	8/8	2/8	8/4
417	170	0	0	0	0	847	3	2/4	1/4	4/4	2	4/4	4/8	4/4
418	274	0	0	0	0	486	24	4/4	1/4	8/4	<=0.25	1/1	<=0.25/8	4/4
419	677	0	0	0	0	494	5	16/4	2/4	16/4	0.5	16/16	2/8	16/4
420	282	0	0	0	0	50	103	4/4	0.5/4	2/4	0.5	4/4	<=0.25/8	4/4
421	244	0	0	0	0	847	1	8/4	1/4	8/4	1	4/4	1/8	16/4
422	170	0	0	0	0	848	127	8/4	2/4	16/4	1	4/4	0.5/8	32/4
423	1336	0	0	0	0	486	3	8/4	1/4	8/4	1	4/4	0.5/8	8/4
424	308	0	0	0	0	488	19a	8/4	0.5/4	8/4	2	4/4	4/8	4/4
425	245	0	0	0	0	494	5	16/4	2/4	8/4	<=0.25	8/8	<=0.25/8	8/4
426	348	0	0	0	0	494	5	4/4	2/4	1/4	8	4/4	4/8	1/4
427	3005	0	0	0	0	1028	3	8/4	1/4	16/4	1	16/16	1/8	8/4
428	282	0	0	0	0	50	103	4/4	1/4	2/4	0.5	8/8	0.5/8	8/4
429	1639	0	0	0	0	1125	3	2/4	1/4	4/4	2	4/4	1/8	2/4
430	1527	0	0	0	0	50	171	4/4	0.5/4	8/4	1	4/4	0.5/8	4/4
431	235	0	0	0	0	488	35	4/4	1/4	4/4	0.5	8/8	<=0.25/8	4/4
432	209	0	0	0	0	494	24	8/4	2/4	16/4	2	8/8	4/8	4/4
433	815	0	0	0	0	846	100	2/4	0.5/4	2/4	<=0.25	2/2	<=0.25/8	2/4
434	27	0	0	0	0	494	15	2/4	0.5/4	4/4	<=0.25	4/4	<=0.25/8	4/4
435	155	0	0	0	0	494	5	4/4	0.5/4	4/4	<=0.25	4/4	<=0.25/8	4/4
436	357	0	0	0	GES-1	846	11	64/4	>128/4	8/4	0.5	8/8	0.5/8	8/4
437	3315	0	0	0	0	486	5	8/4	1/4	8/4	<=0.25	8/8	<=0.25/8	8/4
438	235	0	0	0	GES-1	488	35	32/4	>128/4	16/4	0.5	4/4	<=0.25/8	8/4
439	235	0	0	0	GES-1	488	35	128/4	128/4	4/4	1	4/4	1/8	8/4
440	253	0	0	0	0	488	34	16/4	8/4	16/4	<=0.25	16/16	<=0.25/8	16/4
441	155	0	0	0	0	494	5	2/4	1/4	8/4	0.5	4/4	<=0.25/8	4/4
442	3315	0	0	0	0	494	5	4/4	1/4	8/4	<=0.25	4/4	<=0.25/8	2/4
443	266	0	0	0	0	486	1	8/4	2/4	8/4	2	4/4	2/8	8/4
444	170	0	0	0	0	847	3	8/4	1/4	8/4	1	4/4	4/8	8/4
445	244	0	0	0	0	847	1	4/4	1/4	8/4	<=0.25	2/2	<=0.25/8	8/4
446	235	0	0	0	GES-1	488	35	16/4	>128/4	16/4	1	8/8	<=0.25/8	2/4
447	308	0	VIM-2	0	0	14; 488	19a	64/4	128/4	16/4	8	8/8	4/8	2/4
448	606	0	0	0	0	488	30	2/4	1/4	8/4	<=0.25	4/4	<=0.25/8	8/4
449	198	0	0	0	0	50	492	>128/4	>128/4	1/4	1	16/16	<=0.25/8	16/4
450	244	0	0	0	0	847	1	8/4	2/4	8/4	8	8/8	8/8	8/4
451	253	0	0	0	0	488	34	8/4	1/4	16/4	<=0.25	8/8	<=0.25/8	8/4
452	308	0	0	0	0	50	3	64/4	8/4	2/4	<=0.25	16/16	<=0.25/8	16/4
453	2717	0	0	0	0	494	3	8/4	1/4	8/4	0.5	4/4	<=0.25/8	8/4
454	1212	0	0	0	0	494	3	4/4	0.5/4	4/4	<=0.25	4/4	0.5/8	4/4
455	245	0	0	0	0	494	5	8/4	2/4	4/4	0.5	8/8	<=0.25/8	4/4
456	253	0	0	0	0	494	3	8/4	2/4	16/4	<=0.25	8/8	<=0.25/8	8/4
457	155	0	0	0	0	494	5	4/4	2/4	8/4	0.5	4/4	0.5/8	8/4
458	377	0	0	0	0	488	101	4/4	2/4	2/4	<=0.25	4/4	<=0.25/8	4/4
459	235	0	0	0	0	488	35	1/4	0.5/4	2/4	<=0.25	2/2	<=0.25/8	1/4
460	298	0	0	0	0	848	127	4/4	1/4	8/4	0.5	4/4	<=0.25/8	4/4
461	170	0	0	0	0	847	3	8/4	1/4	8/4	0.5	4/4	0.5/8	32/4
462	242	0	0	0	0	50	3	32/4	16/4	2/4	0.5	8/8	<=0.25/8	16/4
463	463	0	0	0	0	2; 486	8	2/4	0.5/4	4/4	4	2/2	2/8	8/4
464	179	0	0	0	0	494	8	8/4	1/4	4/4	0.5	4/4	<=0.25/8	4/4
465	132	0	0	0	0	494	3	8/4	1/4	8/4	0.5	8/8	1/8	4/4
466	309	0	0	0	0	1035	19a	2/4	0.5/4	2/4	0.5	2/2	<=0.25/8	8/4
467	282	0	0	0	0	50	3	8/4	2/4	4/4	0.5	8/8	<=0.25/8	8/4
468	309	0	0	0	0	1035	19a	16/4	2/4	8/4	<=0.25	8/8	0.5/8	8/4
469	282	0	0	0	0	50	3	8/4	2/4	8/4	<=0.25	8/8	<=0.25/8	4/4
470	244	0	0	0	0	847	1	1/4	1/4	2/4	<=0.25	2/2	0.5/8	0.5/4
471	309	0	0	0	0	904	255	8/4	1/4	2/4	0.5	4/4	0.5/8	2/4
472	1195	0	0	0	0	0	33	2/4	1/4	4/4	<=0.25	4/4	<=0.25/8	2/4
473	309	0	0	0	0	1035	19a	8/4	0.5/4	4/4	<=0.25	4/4	<=0.25/8	4/4
474	207	0	0	0	0	395	30	8/4	1/4	4/4	0.5	8/8	<=0.25/8	32/4
475	244	0	0	0	0	1125	3	2/4	1/4	2/4	<=0.25	2/2	<=0.25/8	16/4
476	1058	0	0	0	0	494	5	4/4	2/4	2/4	<=0.25	4/4	<=0.25/8	1/4
477	612	0	0	0	0	50	3	8/4	1/4	32/4	0.5	8/8	<=0.25/8	16/4
478	293	0	0	0	0	486	80	8/4	2/4	2/4	<=0.25	8/8	<=0.25/8	2/4
479	309	0	0	0	0	1035	19a	4/4	0.5/4	8/4	0.5	4/4	1/8	4/4
480	620	0	0	0	0	1022	12	4/4	0.5/4	0.5/4	<=0.25	2/2	<=0.25/8	4/4
481	308	0	0	0	0	488	19a	4/4	2/4	2/4	<=0.25	4/4	4/8	1/4
482	17	0	0	0	0	50	8	2/4	1/4	2/4	<=0.25	1/1	<=0.25/8	2/4
483	244	0	0	0	0	847	1	2/4	0.5/4	2/4	1	2/2	1/8	1/4
484	309	0	0	0	0	1035	19a	8/4	1/4	4/4	1	4/4	0.5/8	4/4
485	298	0	0	0	0	848	127	4/4	1/4	4/4	<=0.25	4/4	<=0.25/8	2/4
486	244	0	0	0	0	847	1	4/4	1/4	4/4	1	8/8	0.5/8	4/4
487	316	0	0	0	0	395	39	8/4	1/4	8/4	1	8/8	2/8	8/4
488	282	0	0	0	0	2; 50	103	4/4	1/4	16/4	0.5	8/8	<=0.25/8	8/4
489	309	0	0	0	0	494	8	8/4	1/4	4/4	0.5	4/4	1/8	8/4
490	198	0	0	0	0	50	31	8/4	1/4	8/4	0.5	8/8	0.5/8	8/4
491	463	0	0	0	0	2; 486	8	2/4	1/4	4/4	2	4/4	1/8	2/4
492	245	0	0	0	0	494	5	8/4	2/4	4/4	0.5	4/4	<=0.25/8	4/4
493	2932	0	0	0	0	486	3	4/4	1/4	8/4	<=0.25	4/4	<=0.25/8	4/4
494	179	0	0	0	0	494	8	8/4	1/4	4/4	1	4/4	0.5/8	8/4
495	198	0	0	0	0	395	101	2/4	0.5/4	4/4	0.5	1/1	<=0.25/8	2/4
496	879	0	0	0	0	486	5	8/4	1/4	4/4	0.5	4/4	0.5/8	8/4
497	308	0	0	0	0	488	19a	4/4	1/4	4/4	0.5	4/4	<=0.25/8	4/4
498	983	0	0	0	0	494	3	4/4	1/4	2/4	4	4/4	4/8	2/4
499	2572	0	0	0	0	488	3	8/4	2/4	8/4	1	8/8	<=0.25/8	4/4
500	485	0	0	0	0	50	6	8/4	1/4	4/4	4	8/8	2/8	8/4
501	879	0	0	0	0	1014	348	4/4	1/4	4/4	0.5	1/1	2/8	2/4
502	253	0	0	0	0	488	34	2/4	1/4	1/4	<=0.25	2/2	<=0.25/8	1/4
503	262	0	0	0	0	851	5	4/4	2/4	1/4	1	8/8	0.5/8	2/4
504	635	0	0	0	0	50	8	2/4	2/4	0.5/4	0.5	8/8	<=0.25/8	4/4
505	179	0	0	0	0	494	8	4/4	1/4	0.5/4	0.5	8/8	0.5/8	8/4
506	2307	0	0	0	0	494	3	2/4	1/4	4/4	<=0.25	2/2	<=0.25/8	2/4
507	253	0	0	0	0	488	34	2/4	0.5/4	2/4	<=0.25	1/1	<=0.25/8	1/4
508	3002	0	0	0	0	50	3	8/4	2/4	0.5/4	<=0.25	4/4	<=0.25/8	1/4
509	2625	0	0	0	0	494	3	8/4	2/4	2/4	1	8/8	1/8	4/4
510	253	0	0	0	0	488	34	8/4	2/4	0.5/4	<=0.25	8/8	<=0.25/8	8/4
511	179	0	0	0	0	494	8	2/4	0.5/4	1/4	0.5	4/4	<=0.25/8	2/4
512	179	0	0	0	0	494	8	2/4	1/4	1/4	0.5	4/4	0.5/8	2/4
